# Supplementary material for: A SNP associated with alternative splicing of RPT5b causes unequal redundancy between RPT5a and RPT5b among Arabidopsis thaliana natural variation
Source: BMC Plant Biol. 2010 Aug 3;10:158. doi: 10.1186/1471-2229-10-158 (PMC3017782; doi:10.1186/1471-2229-10-158)
Supplement: Additional file 2 — Table S1: List of primers used in this study. [file 1471-2229-10-158-S2.XLS]

## Sheet: Feuil1
Table S1 :Primers used in this study:
Target sequence	primer name	sequence (5'->3')
RPT5a	S46321-U	GTTGAAAACGTCTACACGGCA
RPT5a	S46321-L	CCTGTCGAAACGCTTTGTACC
T-DNA	LBSALK2	GCTTTCTTCCCTTCCTTTCTC
RPT5b	RPT5b-3369	GCGTTTTGATAGGTACTCTAT
RPT5b	RPT5b-Hind3	GCACGATTTGTCGCTGCAATAACCTAAGCT
RPT5b	JLV096	AGAACGCACGCTTGTATTAA
RPT5b	JLV097	TATTCAAATCGGAAGGGTGAA
RPT5b	e5	TCTTGTATGGTCCTCCTGGAA
RPT5b	e10	ACCACACTTTGAAGGGGTTCT
RPT5b	M	GCGATGATCGCATTAAGCG
RPT5b	N	GATCGCATTAAGGTTATTGC
APT	APT 5'	TCCCAGAATCGCTAAGATTGCCTCTT
APT	APT 3'	CGCAAGCACATTCAACAATCTTCACT
