# Supplementary material for: A SNP associated with alternative splicing of RPT5b causes unequal redundancy between RPT5a and RPT5b among Arabidopsis thaliana natural variation
Source: BMC Plant Biol. 2010 Aug 3;10:158. doi: 10.1186/1471-2229-10-158 (PMC3017782; doi:10.1186/1471-2229-10-158)
Supplement: Additional file 3 — Table S2: List of accessions screened in this study. [file 1471-2229-10-158-S3.XLS]

## Sheet: Feuil2
Table S2: List of accessions screened in this study name of the accessions and reference numbers as described in http://dbsgap.versailles.inra.fr/vnat
Name	AV code
Jea	25AV1S1
Ita-0	157AV1S1
Ct-1	162AV1S1
Cvi-0	166AV1S1
Bur-0	172AV1S1
Blh-1	180AV1S1
Oy-0	224AV1S1
Shahdara	236AV1S1
Pyl-1	8AV1S1
St-0	62AV1S1
Mt-0	94AV1S1
Ge-0	101AV2S1
Can-0	163AV1S1
Alc-0	178AV1S1
Mh-1	215AV1S1
N13	266AV1S1
Bl-1	42AV1S1
Kn-0	70AV1S1
Edi-0	83AV1S1
Tsu-0	91AV1S1
Stw-0	92AV1S1
Gre-0	200AV1S1
Akita	252AV1S1
Sakata	257AV1S1
Ta-0	56AV1S1
Bla-1	76AV1S1
Ms-0	93AV1S1
Rld-2	229AV1S1
Rubezhnoe-1	231AV1S1
Sah-0	233AV1S1
Ishikawa	253AV1S1
N14	267AV1S1
Sp-0	53AV1S1
Te-0	68AV1S1
Ri-0	160AV1S1
Kondara	190AV1S1
Jm-0	206AV1S1
Sap-0	234AV1S1
Sav-0	235AV1S1
Yo-0	250AV1S1
Ran	21AV1S1
Pi-0	40AV1S1
Pa-1	50AV1S1
Lip-0	63AV1S1
Nok-1	95AV1B1
Enkheim-T	197AV1S1
N6	262AV1S1
N7	263AV1S1
Ldv-5	11AV1S1
Bay-0	41AV1S1
Ko-2	46AV1S1
No-0	49AV1S1
Dr-0	51AV1S1
Lu-1	54AV1S1
Ka-0	55AV1S1
Gr-3	58AV1S1
Br-0	60AV2S1
Ost-0	61AV1S2
Est-0	71AV1S1
Wil-1	72AV1S1
Ws-0	84AV1S1
Chi-0	89AV1S1
Rsch-4	90AV1S1
An-1	96AV1S1
Per-1	100AV1S1
Kas-1	108AV1S1
Db-1	132AV1S1
Co-4	174AV1S1
Mh-0	175AV1S1
Abd-0	177AV1S1
C24	183AV1S1
Col-0	186AV1S1
Dra-0	194AV1S1
Fl-1	199AV1S1
Hodja-Obi-Garm	203AV1S1
Jl-3	205AV1S1
Kin-0	209AV1S1
Ler-1	213AV1S1
Mir-0	216AV1S1
Nd-1	220AV1S1
Petergof	226AV1S1
Rak-2	228AV1S1
Sorbo	238AV2B1
Ws	244AV1S1
Hiroshima	254AV1S1
Niigata	255AV1S1
Tokushima	258AV1S1
Yamagata	259AV1S1
N4	260AV1S1
9481B	261AV1S1
N8	264AV1S1
N10	265AV1S1
N15	268AV1S1
N17	269AV1S1
N11	285AV1S1
Ts-1	515AV1B1
Cro-2	1AV1S1
Mol-7	2AV1S1
Arg-4	3AV1S1
All1-4	4AV1S1
Cur-2	5AV1S1
Fer-5	6AV1S1
Cla-7	7AV4S1
Vou-6	9AV1S1
Par-9	10AV1S1
Cau-3	12AV1S1
Hag-2	13AV1S1
Rom-5	14AV1S1
Mar1-4	15AV1S1
Fet-10	17AV1S1
Con-1	18AV1S1
Lac-7	19AV1S1
Cle-3	20AV1S1
Bui	22AV1S1
Wha1	23AV1S1
Dam1	26AV1S1
Cyr	28AV1S1
Nog	29AV1S1
Pon	30AV1S1
Lm-2	31AV1S1
Aa-0	32AV1S1
Go-0	34AV1S1
Wc-1	35AV1S1
Sh-0	36AV1S1
Bch-1	37AV1S1
Gd-1	38AV1S1
Pt-0	39AV1S1
Sei-0	43AV1S1
In-0	44AV1S1
Je-0	45AV1S1
Ste-0	47AV1S1
Eil-0	48AV1S1
Bd-0	52AV1S1
Ag-0	64AV1S1
Gy-0	65AV1S1
Wa-1	67AV1S1
Et-0	69AV1S1
Se-0	75AV1S1
Bla-2	77AV1S2
Ll-0	81AV1S1
Rou-0	82AV1B1
Lz-0	87AV1S1
Ra-0	88AV1S1
Le-0	97AV1S1
Ang-0	99AV1S1
Ei-2	102AV1S1
Kr-0	103AV1S1
Cha-0	104AV1S1
Po-0	105AV1S1
Kl-0	106AV1S1
Kl-2	107AV1S1
Tu-0	109AV1S1
Bs-1	110AV1S1
Lo-1	111AV1S1
Sg-1	112AV1S1
Uk-1	113AV1S1
Is-0	114AV1S1
Ak-1	115AV1S1
Do-0	116AV1S1
Ga-0	117AV1S1
Gu-0	118AV1S1
Li-2	119AV1S1
Si-0	120AV1S1
Old-1	121AV1S1
Fe-1	122AV1S1
Wl-0	123AV1S1
Bsch-0	125AV1S1
Da-0	126AV1S1
Fr-2	128AV1S1
Mnz-0	129AV1S1
Ca-0	130AV1S1
Db-0	131AV1S1
Ep-0	133AV1S1
Fi-0	134AV1S1
Gie-0	135AV1S1
Kb-0	136AV1S1
Ma-0	137AV1S1
Mz-0	138AV1S1
Nie-0	139AV1S1
Nw-0	140AV1S1
Pr-0	141AV1S1
Rd-0	142AV1S1
Ru-0	143AV1S1
Vi-0	144AV1S1
Hn-0	145AV2S1
Ove-0	146AV1S1
Pf-0	147AV1S1
Mr-0	148AV1S1
Mrk-0	149AV1S1
El-0	150AV1S1
Me-0	151AV1S1
Ha-0	152AV1S1
Hl-0	153AV1S1
Hs-0	154AV1S1
Cen-0	158AV1S1
Pog-0	159AV1S1
Van-0	161AV1S1
Na-1	164AV1S1
Pn-0	167AV1S1
Su-0	168AV1S1
Lan-0	169AV1S1
Mc-0	170AV1S1
Lc-0	171AV1S1
Tol-0	176AV1S1
M7323S	179AV1S1
Bu-0	182AV1S1
Cal-0	184AV2B1
Cnt-1	185AV1S1
Da(1)-12	191AV1S1
Ema-1	195AV1S1
H55	201AV1S1
Hi-0	202AV1S1
Je54	204AV1S1
Kro-0	210AV1S1
Ksk-1	211AV1S1
Loh-0	214AV1S1
Nc-1	218AV1S1
Ob-0	222AV1S1
Or-0	223AV1S1
M7884S	227AV1S1
RLD1	230AV1S1
S96	232AV1S1
Sn(5)-1	237AV1S1
Tsu-1	239AV4S1
Ty-0	241AV1S1
Wei-0	242AV1S1
Wu-0	246AV1S1
Zu-0	251AV1S1
Kyoto	256AV1S1
Hau-0	273AV1S1
Cit-0	274AV1S1
Ba-1	275AV1S1
Hh-0	276AV1S1
Cha-1	277AV1B2
Bn-0	278AV1S1
Ken	283AV1S1
N9	284AV1S1
N16	287AV1S1
N1	289AV1S1
N3	291AV1S1
Cl-0	294AV1S1
Kil-0	295AV1S1
La-0	296AV1S1
Np-0	297AV1S1
Js-0	298AV1S1
Ber	299AV1S1
M7943S	300AV2B1
Cvi-2	301AV1S1
Sar-1	304AV1S1
Sgd-1	306AV1S1
Chn-1	312AV1S1
Bsy-0	322AV1S1
Mah-1	323AV1S1
Cos-1	324AV1S1
Bea-1	326AV1B1
Kly-1	327AV1S1
Kly-2	328AV1S1
Kly-4	330AV1S1
Kly-5	331AV1S1
K-oz-1	333AV1S1
K-oz-3	335AV1S1
Leb-1	336AV1S1
Leb-2	337AV1S1
Leb-4	339AV1S1
Nov-1	340AV2S1
Nov-3	342AV1S1
Nos	343AV1S1
Rak-1	344AV1S1
Rak-3	346AV1S1
Bas-1	347AV1S1
Sev	350AV1S1
Chab-1	351AV1S1
Pan	353AV1S1
Mas	354AV1S1
Bij	355AV1S1
Sij-1	356AV1S1
Sij-4	359AV1S1
RRS-7	360AV1B1
Knox-18	363AV1B1
Rmx-A02	364AV1B1
Rmx-A180	365AV1B1
Pna-17	366AV1B1
Pna-10	367AV1B1
Eden-1	368AV1B1
Eden-2	369AV1B2
Lov-1	370AV1B2
Fab-2	372AV1B2
Fab-4	373AV1B2
Bil-5	374AV1B2
Var2-1	376AV1B2
Spr1-2	378AV1B1
Spr1-6	379AV1B1
Omo2-1	380AV1B1
Ull2-5	382AV1B2
Ull2-3	383AV1B1
Zdr-1	384AV1B1
Bor-1	386AV1B1
Bor-4	387AV1B1
Pu2-7	388AV1B1
Pu2-23	389AV1B1
Lp2-2	390AV1B1
Lp2-6	391AV1B1
HR-5	392AV1B1
HR-10	393AV1B1
NFA-8	394AV1B1
NFA-10	395AV1B1
Sq-1	396AV1B1
Sq-8	397AV1B1
CIBC-5	398AV1B1
CIBC-17	399AV1B1
Tamm-2	400AV1B1
Kz-1	402AV1B1
Kz-9	403AV1B1
Ren-1	406AV1B1
Uod-1	408AV1B1
Fei-0	441AV1B1
Pro-0	445AV1B1
Al-0	456AV1B1
Bus-0	465AV1B1
Er-0	469AV1B1
Esc-0	470AV1B1
Fl-3	472AV1B1
For-1	473AV1B1
Fr-5	474AV1B1
Hel-1	478AV1B1
Ko-3	484AV
Li-5	489AV1B1
Map-0	491AV
Nok-3	494AV
Pla-0	501AV1B1
Ron-0	503AV
Sac-0	505AV
Set-0	506AV
Sf-0	507AV
So-0	510AV
Sol-0	511AV1B1
Sue-0	512AV1B1
Sv-0	513AV1B1
Sy-0	514AV
Ts-5	517AV1B1
Uk-3	521AV1B1
Wil-3	525AV1B1
Wt-1	526AV1B1
Wt-5	528AV1B1
Ze-0	529AV1B1
Kar-1	531AV
Kar-2	532AV1B1
Sus-1	533AV1B1
Dja-1	534AV
Dja-5	535AV
Zal-1	536AV
Zal-3	537AV
Kyr-1	538AV
Neo-3	539AV
Neo-6	540AV
Bik-1	541AV
Bik-5a	542AV
Bik-7	543AV
Had-1b	544AV
Had-6b	545AV
Had-10	546AV
Altaï-2	547AV
Altaï-5	548AV
Qar-8a	549AV
Baz-0	550AV
Eri-1	551AV
Cad-0	552AV
Vil-0	553AV
Mar2-2	16AV1S1
Wha2	24AV1S1
Dam2	27AV1S1
Go-2	33AV1S1
Gr-1	57AV1S1
La-1	59AV1S1
Mh-0	66AV1S1
Es-0	73AV3S1
Pla-1	74AV1S1
Sf-1	78AV1S2
Ts-2	79AV1S1
Ts-6	80AV1S1
Ws-1	85AV1S1
Ws-2	86AV1S1
Di-0	98AV1S1
Be-0	124AV1S1
En-1	127AV1S1
Wt-3	155AV1S1
Wt-4	156AV1S1
Cvi-0	165AV1S1
Co-1	173AV1S1
Blh-2	181AV2B1
Col-4	187AV1S1
Col-5	188AV1S1
Col-7	189AV1S1
192 AV	192AV1S1
193 AV	193AV1S1
Enkheim-D	196AV1S1
Estland	198AV1S1
Jm-1	207AV1S1
Jm-2	208AV1S1
Ld-3	212AV1S1
Mv-0	217AV1S1
Nd-0	219AV1S1
No-0	221AV1S1
Oy-1	225AV3S1
Tul-0	240AV1S1
Wei-1	243AV1S1
Ws-3	245AV1S1
X-0	247AV1S1
Xx-0	248AV1S1
XXX-0	249AV1S1
Hodja-Obi-Garm bis	270AV1S2
Shahdara	271AV1S1
Chi-1	272AV1S1
Buckhorm Pass	279AV1S1
Berkeley	280AV1S1
Santa Clara	281AV1S1
Limeport	282AV1S1
N12	286AV1S1
N18	288AV1S1
N2	290AV1S1
Cvi-3	302AV1S1
Cvi-4	303AV1S1
Sar-2	305AV1S1
Sgd-2	307AV1S1
Sgd-3	308AV1S1
Sgd-4	309AV1S1
Sgd-5	310AV1B1
Par-1	311AV1S1
Chn-2	313AV1S1
Wha1-1	314AV1S1
Bch1-1	315AV1S1
Pa1-1	316AV1S1
Vi0-1	317AV1S1
Hn0-1	318AV1S1
Bl1-1	319AV1S1
320AV	320AV2S1
321 AV	321AV2S1
Cos-2	325AV1S1
Kly-3	329AV1S1
Kly-6	332AV1S1
K-oz-2	334AV1S1
Leb-3	338AV1S1
Nov-2	341AV1S1
Rak-2	345AV1S1
Bas-2	348AV1S1
Bas-3	349AV1S1
Cha-2	352AV1S1
Sij-2	357AV1S1
Sij-3	358AV1S1
RRS-10	361AV1B1
Knox-10	362AV1B1
Lov-5	371AV1B2
Var2-6	377AV1B2
Omo2-3	381AV1B1
Zdr-6	385AV1B1
Tamm-27	401AV1B1
Got-7	404AV1B1
Got-22	405AV1B1
Ren-11	407AV1B1
Uod-7	409AV1B1
Cvi-0	410AV1B1
Lz-0	411AV1B1
Ei-2	412AV1B1
Gu-0	413AV1B1
Ler-1	414AV1B1
Nd-1	415AV1B1
C24	416AV1B1
CS22491	417AV1B1
Wei-0	418AV1B1
Ws-0	419AV1B1
Yo-0	420AV1B1
Col-0	421AV1B1
An-1	422AV1B1
Van-0	423AV1B1
Br-0	424AV1B1
Est-1	425AV1B1
Ag-0	426AV1B1
Gy-0	427AV1B1
Ra-0	428AV1B1
Bay-0	429AV1B1
Ga-0	430AV1B1
Mrk-0	431AV1B1
Mz-0	432AV1B1
Wt-5	433AV1B1
Kas-1	434AV1B1
Ct-1	435AV1B1
Mr-0	436AV1B1
Tsu-1	437AV1B1
Mt-0	438AV1B1
Nok-3	439AV1B1
Wa-1	440AV1B1
Se-0	442AV1B1
Ts-1	443AV1B1
Ts-5	444AV1B1
LL-0	446AV1B1
Kondara	447AV1B1
Sakhdara	448AV1B1
Sorbo	449AV1B1
Kin-0	450AV1B1
Ms-0	451AV1B1
Bur-0	452AV1B1
Edi-0	453AV1B1
Oy-0	454AV1B1
Ws-2	455AV1B1
Ang-1	458AV1B1
Bla-10	459AV1B1
Bla-12	460AV1B1
Bs-5	463AV1B1
Bu-11	464AV1B1
En-2	468AV1B1
Fi-1	471AV1B1
Ga-2	475AV1B1
Ge-1	476AV1B1
Ge-2	477AV1B1
Hl-2	479AV1B1
Hl-3	480AV1B1
Jl-1	482AV1B1
Kl-5	483AV1B1
Li-2:1	487AV1B1
Li-3:3	488AV1B1
Li-6	490AV1B1
Nok-0	492AV1B1
Nok-2	493AV1B1
Ob-1	496AV1B1
Ob-2	497AV1B1
Old-2	498AV1B1
Per-2	499AV1B1
Per-3	500AV1B1
Rsch-0	504AV1B1
Sf-2	508AV1B1
Sg-2	509AV1B1
Ts-3	516AV1B1
Ts-7	518AV1B1
Tu-1	519AV1B1
Uk-2	520AV1B1
Uk-4	522AV1B1
Wc-2	523AV1B1
Wil-2	524AV1B1
Wt-2	527AV1B1
WS-4	530AV1B1
